# Supplementary material for: T-cell protrusions enable fast, localised initiation of chimeric antigen receptor signalling
Source: EMBO J. 2026 Apr 21;45(10):3337–63. doi: 10.1038/s44318-026-00773-5 (PMC13187322; doi:10.1038/s44318-026-00773-5)
Supplement: Supplementary file 6 — Movie EV1 [file 44318_2026_773_MOESM6_ESM.zip › Movie EV1.txt]

Movie EV1
Live-cell confocal video of a Jurkat T cell expressing HER2-CAR-GFP (yellow), SNAP-CAAX (cyan) and interacting with a SK-BR-3 cell (magenta). Scale bar, 5?�m, the video was background subtracted and Gaussian-blurred.
