# Supplementary material for: T-cell protrusions enable fast, localised initiation of chimeric antigen receptor signalling
Source: EMBO J. 2026 Apr 21;45(10):3337–63. doi: 10.1038/s44318-026-00773-5 (PMC13187322; doi:10.1038/s44318-026-00773-5)
Supplement: Supplementary file 9 — Movie EV4 [file 44318_2026_773_MOESM9_ESM.zip › Movie EV4.txt]

Movie EV4
Video showcasing segmentation of the membrane of a Jurkat T cell expressing HER2-CAR-GFP, SNAP-CAAX and interacting with a SK-BR-3 cell
