# Supplementary material for: T-cell protrusions enable fast, localised initiation of chimeric antigen receptor signalling
Source: EMBO J. 2026 Apr 21;45(10):3337–63. doi: 10.1038/s44318-026-00773-5 (PMC13187322; doi:10.1038/s44318-026-00773-5)
Supplement: Supplementary file 11 — Movie EV6 [file 44318_2026_773_MOESM11_ESM.zip]

Archive with 4 entries (4 files):
- Movie EV6.txt
- __MACOSX/._Movie EV6.txt
- Movie_EV6.mp4
- __MACOSX/._Movie_EV6.mp4
