# Supplementary material for: T-cell protrusions enable fast, localised initiation of chimeric antigen receptor signalling
Source: EMBO J. 2026 Apr 21;45(10):3337–63. doi: 10.1038/s44318-026-00773-5 (PMC13187322; doi:10.1038/s44318-026-00773-5)
Supplement: Supplementary file 11 — Movie EV6 [file 44318_2026_773_MOESM11_ESM.zip › Movie EV6.txt]

Movie EV6
Live-cell confocal video of a Jurkat T cell expressing HER2-CAR-GFP (yellow), LATEN-Halo (cyan) and interacting with a SK-BR-3 cell (magenta). Scale bar, 5?�m, the video was background subtracted and Gaussian blurred.
