# Supplementary material for: T-cell protrusions enable fast, localised initiation of chimeric antigen receptor signalling
Source: EMBO J. 2026 Apr 21;45(10):3337–63. doi: 10.1038/s44318-026-00773-5 (PMC13187322; doi:10.1038/s44318-026-00773-5)
Supplement: Supplementary file 12 — Movie EV7 [file 44318_2026_773_MOESM12_ESM.zip]

Archive with 4 entries (4 files):
- Movie EV7.txt
- __MACOSX/._Movie EV7.txt
- Movie_EV7.mp4
- __MACOSX/._Movie_EV7.mp4
